# Supplementary material for: Enzymatically Crosslinked Chitosan–Hyaluronic Acid Layer-by-Layer Microcapsules with Controlled Permeability and Enhanced Stability for Cell Encapsulation
Source: Polymers (Basel). 2026 Apr 30;18(9):1115. doi: 10.3390/polym18091115 (PMC13165372; doi:10.3390/polym18091115)
Supplement: Supplementary file 1 [file polymers-18-01115-s001.zip]

Archive with 1 entries (1 files):
- polymers-4254430-supplementary.pdf
